# Supplementary material for: Refining the adipose progenitor cell landscape in healthy and obese visceral adipose tissue using single-cell gene expression profiling
Source: Life Sci Alliance. 2019 Nov 25;2(6):e201900561. doi: 10.26508/lsa.201900561 (PMC6878222; doi:10.26508/lsa.201900561)
Supplement: Supplementary file 1 [file LSA-2019-00561_TableS1.xlsx]

## Sheet: SAM_cluster15vs246
Gene symbol	Gene ID	Score(d)	Numerator(r)	Denominator(s+s0)	Fold Change	q-value(%)	UP or DOWN in cluster 1 and 5 vs. cluster 2, 4, and 6
Sbsn	ENSMUSG00000046056	53.5801	2.40365	0.0448609	5.29141	0	UP
Prss23	ENSMUSG00000039405	57.0352	2.3475	0.0411588	5.08941	0	UP
Cd55	ENSMUSG00000026399	58.4381	2.27366	0.0389072	4.83549	0	UP
Pi16	ENSMUSG00000024011	42.8561	2.18632	0.0510153	4.55142	0	UP
Efhd1	ENSMUSG00000026255	58.7666	1.90555	0.0324257	3.74652	0	UP
Anxa3	ENSMUSG00000029484	47.9682	1.87665	0.0391228	3.67221	0	UP
Fbn1	ENSMUSG00000027204	50.6105	1.83581	0.0362733	3.56972	0	UP
Col14a1	ENSMUSG00000022371	43.4173	1.72975	0.0398401	3.3167	0	UP
Ifi27l2a	ENSMUSG00000079017	35.2941	1.54283	0.0437135	2.91365	0	UP
Sema3c	ENSMUSG00000028780	44.5925	1.50157	0.0336733	2.83152	0	UP
Mfap5	ENSMUSG00000030116	40.2935	1.4862	0.0368843	2.80149	0	UP
Marcks	ENSMUSG00000069662	40.2188	1.4822	0.0368534	2.79375	0	UP
Dmkn	ENSMUSG00000060962	28.7266	1.47182	0.0512356	2.77372	0	UP
Ppp1r14b	ENSMUSG00000056612	43.8768	1.45813	0.0332323	2.74751	0	UP
Fndc1	ENSMUSG00000071984	43.9617	1.44037	0.0327642	2.7139	0	UP
Efemp1	ENSMUSG00000020467	36.984	1.41431	0.0382411	2.66532	0	UP
Meg3	ENSMUSG00000021268	21.8672	1.40497	0.0642503	2.64813	0	UP
Igfbp6	ENSMUSG00000023046	41.1198	1.32093	0.0321239	2.49827	0	UP
Uqcc2	ENSMUSG00000024208	38.9405	1.30832	0.033598	2.47653	0	UP
Pcolce2	ENSMUSG00000015354	34.0211	1.27325	0.0374252	2.41705	0	UP
Cd248	ENSMUSG00000056481	36.2732	1.25801	0.0346814	2.39165	0	UP
Klf2	ENSMUSG00000055148	20.8326	1.25504	0.0602443	2.38674	0	UP
Duoxa1	ENSMUSG00000027224	41.4109	1.25283	0.0302537	2.38309	0	UP
Qpct	ENSMUSG00000024084	34.9961	1.24843	0.0356734	2.37583	0	UP
Sfrp2	ENSMUSG00000027996	31.8784	1.23773	0.0388267	2.35828	0	UP
Mustn1	ENSMUSG00000042485	33.2386	1.23482	0.0371502	2.35352	0	UP
Lurap1l	ENSMUSG00000048706	39.5386	1.21986	0.0308525	2.32925	0	UP
Aig1	ENSMUSG00000019806	26.163	1.20916	0.0462164	2.31203	0	UP
Ackr3	ENSMUSG00000044337	29.1736	1.1905	0.0408075	2.28232	0	UP
Ildr2	ENSMUSG00000040612	39.2511	1.17316	0.0298885	2.25504	0	UP
Dact2	ENSMUSG00000048826	33.0001	1.16675	0.0353559	2.24505	0	UP
S100a11	ENSMUSG00000027907	33.5173	1.15301	0.0344004	2.22377	0	UP
Dbn1	ENSMUSG00000034675	32.9396	1.13196	0.0343648	2.19157	0	UP
Krtdap	ENSMUSG00000074199	25.9418	1.12051	0.0431934	2.17424	0	UP
Tmem100	ENSMUSG00000069763	26.0393	1.11473	0.0428095	2.16554	0	UP
Gngt2	ENSMUSG00000038811	33.4657	1.10768	0.0330989	2.15498	0	UP
Dact1	ENSMUSG00000044548	31.615	1.09167	0.0345302	2.13121	0	UP
Igfbp5	ENSMUSG00000026185	25.3543	1.0823	0.042687	2.11741	0	UP
Emilin2	ENSMUSG00000024053	30.8766	1.0515	0.034055	2.07269	0	UP
Timp3	ENSMUSG00000020044	25.3217	1.03922	0.0410409	2.05512	0	UP
Sfrp4	ENSMUSG00000021319	24.5924	1.03774	0.0421977	2.05301	0	UP
Emp3	ENSMUSG00000040212	24.8793	1.03303	0.0415217	2.04632	0	UP
Cd34	ENSMUSG00000016494	30.9006	1.03144	0.0333792	2.04406	0	UP
Pla1a	ENSMUSG00000002847	26.3529	1.00931	0.0382996	2.01294	0	UP
Limch1	ENSMUSG00000037736	36.892	0.996722	0.0270173	1.99546	0	UP
Anxa2	ENSMUSG00000032231	24.0663	0.99583	0.0413786	1.99423	0	UP
Stmn4	ENSMUSG00000022044	28.7778	0.979446	0.0340348	1.97171	0	UP
Fstl1	ENSMUSG00000022816	29.0958	0.972551	0.0334259	1.96231	0	UP
Prkcdbp	ENSMUSG00000037060	25.4817	0.968495	0.0380075	1.9568	0	UP
Clec3b	ENSMUSG00000025784	31.825	0.96319	0.0302652	1.94962	0	UP
Nov	ENSMUSG00000037362	28.3218	0.950239	0.0335516	1.93219	0	UP
Atox1	ENSMUSG00000018585	27.3486	0.946315	0.0346019	1.92694	0	UP
Ly6c1	ENSMUSG00000079018	23.4695	0.933982	0.0397956	1.91054	0	UP
Timp2	ENSMUSG00000017466	34.3954	0.93342	0.027138	1.9098	0	UP
Ckb	ENSMUSG00000001270	24.8111	0.931252	0.0375337	1.90693	0	UP
Cyr61	ENSMUSG00000028195	15.4507	0.928325	0.060083	1.90307	0	UP
Fn1	ENSMUSG00000026193	25.3578	0.920175	0.0362876	1.89235	0	UP
Bag1	ENSMUSG00000028416	28.5399	0.919694	0.0322248	1.89171	0	UP
Ebf1	ENSMUSG00000057098	24.7578	0.915896	0.0369943	1.88674	0	UP
Klf4	ENSMUSG00000003032	19.766	0.914266	0.0462546	1.88461	0	UP
Crip1	ENSMUSG00000006360	20.622	0.91388	0.0443158	1.88411	0	UP
Dpp4	ENSMUSG00000035000	31.1124	0.912301	0.0293228	1.88204	0	UP
Crip2	ENSMUSG00000006356	22.4464	0.892412	0.0397574	1.85628	0	UP
Axl	ENSMUSG00000002602	27.3172	0.888887	0.0325394	1.85175	0	UP
Basp1	ENSMUSG00000045763	26.3832	0.887413	0.0336355	1.84986	0	UP
Lsp1	ENSMUSG00000018819	21.8126	0.880167	0.0403513	1.84059	0	UP
Scara3	ENSMUSG00000034463	26.9499	0.876925	0.0325391	1.83646	0	UP
Creb5	ENSMUSG00000053007	21.2677	0.87103	0.0409555	1.82897	0	UP
Gas7	ENSMUSG00000033066	19.9377	0.869258	0.0435987	1.82672	0	UP
Ahnak	ENSMUSG00000069833	27.4853	0.866759	0.0315354	1.82356	0	UP
Ptgs1	ENSMUSG00000047250	32.0572	0.86464	0.0269718	1.82089	0	UP
Lrrn4cl	ENSMUSG00000071656	21.7139	0.863634	0.0397734	1.81962	0	UP
Ugp2	ENSMUSG00000001891	24.4477	0.863576	0.0353234	1.81954	0	UP
Zfp385a	ENSMUSG00000000552	24.9795	0.858554	0.0343703	1.81322	0	UP
S100a10	ENSMUSG00000041959	24.2525	0.849294	0.0350188	1.80162	0	UP
Rhoa	ENSMUSG00000007815	25.8703	0.844224	0.0326329	1.7953	0	UP
S100a16	ENSMUSG00000074457	25.1218	0.843855	0.0335905	1.79484	0	UP
Fhl1	ENSMUSG00000023092	24.4049	0.841833	0.0344944	1.79233	0	UP
Gfpt2	ENSMUSG00000020363	22.0807	0.833102	0.0377298	1.78151	0	UP
Pcsk6	ENSMUSG00000030513	25.0053	0.823987	0.0329525	1.77029	0	UP
Hspb1	ENSMUSG00000004951	14.7204	0.819994	0.0557047	1.7654	0	UP
Adamts5	ENSMUSG00000022894	21.555	0.816545	0.0378819	1.76118	0	UP
Bmp1	ENSMUSG00000022098	24.9146	0.810541	0.0325327	1.75387	0	UP
Cadm3	ENSMUSG00000005338	23.6231	0.804081	0.0340379	1.74603	0	UP
Pamr1	ENSMUSG00000027188	24.8627	0.790678	0.0318017	1.72989	0	UP
Ugdh	ENSMUSG00000029201	17.9142	0.789726	0.0440837	1.72875	0	UP
Dpt	ENSMUSG00000026574	25.8522	0.788135	0.0304862	1.72684	0	UP
Gm15675	ENSMUSG00000086825	26.7801	0.782362	0.0292143	1.71994	0	UP
Fos	ENSMUSG00000021250	11.3636	0.775186	0.0682169	1.71141	0	UP
Uchl1	ENSMUSG00000029223	24.0052	0.772925	0.0321982	1.70873	0	UP
Slco3a1	ENSMUSG00000025790	25.5485	0.769311	0.0301117	1.70446	0	UP
Myl6	ENSMUSG00000090841	23.5989	0.763388	0.0323484	1.69747	0	UP
Hes1	ENSMUSG00000022528	16.7975	0.74925	0.0446048	1.68092	0	UP
Gpc6	ENSMUSG00000058571	24.1873	0.732995	0.0303049	1.66209	0	UP
Eef1b2	ENSMUSG00000025967	24.8862	0.729032	0.0292946	1.65753	0	UP
Plxdc2	ENSMUSG00000026748	20.8681	0.726413	0.0348096	1.65452	0	UP
Serpinb6a	ENSMUSG00000060147	22.041	0.726399	0.0329567	1.6545	0	UP
Ndrg1	ENSMUSG00000005125	18.7497	0.724499	0.0386405	1.65233	0	UP
Cotl1	ENSMUSG00000031827	21.6037	0.723604	0.0334945	1.6513	0	UP
Smim14	ENSMUSG00000037822	22.7721	0.720284	0.0316301	1.64751	0	UP
Rps11	ENSMUSG00000003429	27.7299	0.713177	0.0257187	1.63941	0	UP
Cmah	ENSMUSG00000016756	26.2579	0.710979	0.0270767	1.63691	0	UP
Tmem158	ENSMUSG00000054871	26.734	0.710151	0.0265636	1.63598	0	UP
Metrnl	ENSMUSG00000039208	17.2651	0.709077	0.04107	1.63476	0	UP
Hn1	ENSMUSG00000020737	20.8622	0.703077	0.0337011	1.62797	0	UP
Tnfrsf11b	ENSMUSG00000063727	22.8317	0.7013	0.030716	1.62597	0	UP
Glud1	ENSMUSG00000021794	22.1483	0.699839	0.0315979	1.62432	0	UP
Lims2	ENSMUSG00000024395	23.1629	0.69246	0.0298952	1.61604	0	UP
Cd200	ENSMUSG00000022661	23.9782	0.69075	0.0288074	1.61412	0	UP
Islr	ENSMUSG00000037206	19.4064	0.686997	0.0354005	1.60993	0	UP
Cnn2	ENSMUSG00000004665	23.9961	0.68035	0.0283525	1.60253	0	UP
Itih5	ENSMUSG00000025780	18.8503	0.673779	0.0357437	1.59525	0	UP
Tgfbr2	ENSMUSG00000032440	20.0564	0.672358	0.0335233	1.59368	0	UP
Hpgd	ENSMUSG00000031613	16.3811	0.671971	0.0410212	1.59325	0	UP
Rhoc	ENSMUSG00000002233	19.8423	0.670295	0.033781	1.5914	0	UP
Anxa1	ENSMUSG00000024659	16.8991	0.667338	0.0394896	1.58814	0	UP
Slc6a6	ENSMUSG00000030096	23.4814	0.663489	0.028256	1.58391	0	UP
Hspb8	ENSMUSG00000041548	16.8358	0.657925	0.0390789	1.57781	0	UP
Ccl2	ENSMUSG00000035385	8.00456	0.656449	0.0820094	1.5762	0	UP
Chst1	ENSMUSG00000027221	23.5856	0.655382	0.0277874	1.57503	0	UP
Opcml	ENSMUSG00000062257	23.1121	0.654408	0.0283145	1.57397	0	UP
Ddah2	ENSMUSG00000007039	19.7936	0.653601	0.0330209	1.57309	0	UP
Sulf2	ENSMUSG00000006800	19.4133	0.651095	0.0335386	1.57036	0	UP
Gpx1	ENSMUSG00000063856	17.3016	0.650347	0.0375888	1.56955	0	UP
S100a13	ENSMUSG00000042312	21.4215	0.648752	0.030285	1.56781	0	UP
Vasn	ENSMUSG00000039646	19.921	0.648522	0.0325547	1.56756	0	UP
Ehd1	ENSMUSG00000024772	20.385	0.646971	0.0317375	1.56588	0	UP
Ahnak2	ENSMUSG00000072812	19.9676	0.645682	0.0323365	1.56448	0	UP
Gcsh	ENSMUSG00000034424	23.5368	0.644424	0.0273795	1.56312	0	UP
Heg1	ENSMUSG00000075254	18.0479	0.643531	0.0356567	1.56215	0	UP
Il34	ENSMUSG00000031750	24.0401	0.638048	0.026541	1.55622	0	UP
Ass1	ENSMUSG00000076441	24.9826	0.634805	0.0254099	1.55273	0	UP
Rpl21	ENSMUSG00000041453	25.9416	0.630169	0.0242918	1.54775	0	UP
S100a6	ENSMUSG00000001025	19.9747	0.620882	0.0310835	1.53782	0	UP
Rpl13	ENSMUSG00000000740	26.5138	0.619379	0.0233607	1.53621	0	UP
Has1	ENSMUSG00000003665	10.3171	0.614083	0.0595207	1.53059	0	UP
Lgi2	ENSMUSG00000039252	20.9272	0.613364	0.0293094	1.52982	0	UP
Gm10709	ENSMUSG00000074516	20.8677	0.613309	0.0293903	1.52976	0	UP
Tppp3	ENSMUSG00000014846	13.5592	0.612113	0.0451439	1.5285	0	UP
Agpat4	ENSMUSG00000023827	19.5129	0.609383	0.0312297	1.52561	0	UP
Rras2	ENSMUSG00000055723	22.2993	0.609052	0.0273126	1.52526	0	UP
Ptgs2	ENSMUSG00000032487	10.7414	0.608196	0.0566219	1.52435	0	UP
Cd47	ENSMUSG00000055447	19.4971	0.603752	0.0309662	1.51966	0	UP
Car8	ENSMUSG00000041261	24.8528	0.59154	0.0238017	1.50685	0	UP
Rps3a1	ENSMUSG00000028081	24.8711	0.586616	0.0235862	1.50172	0	UP
Olfml3	ENSMUSG00000027848	-19.653	-0.588983	0.0299692	-1.50419	0	DOWN
Ifi204	ENSMUSG00000073489	-17.1837	-0.592834	0.0344999	-1.50821	0	DOWN
Sat1	ENSMUSG00000025283	-12.6799	-0.599699	0.0472951	-1.5154	0	DOWN
Wt1	ENSMUSG00000016458	-15.8602	-0.604354	0.0381052	-1.5203	0	DOWN
Rab20	ENSMUSG00000031504	-21.2112	-0.60491	0.0285184	-1.52088	0	DOWN
Gstm2	ENSMUSG00000040562	-18.2094	-0.609999	0.0334991	-1.52626	0	DOWN
Serpine2	ENSMUSG00000026249	-14.9573	-0.61937	0.0414093	-1.5362	0	DOWN
Srpx	ENSMUSG00000090084	-22.9886	-0.635409	0.0276401	-1.55338	0	DOWN
Myc	ENSMUSG00000022346	-14.8454	-0.644082	0.043386	-1.56274	0	DOWN
Rcan1	ENSMUSG00000022951	-13.0782	-0.654297	0.0500294	-1.57385	0	DOWN
Bmper	ENSMUSG00000031963	-25.1352	-0.656372	0.0261137	-1.57611	0	DOWN
Ggt5	ENSMUSG00000006344	-25.0314	-0.657027	0.0262482	-1.57683	0	DOWN
Serpina3n	ENSMUSG00000021091	-17.7521	-0.658595	0.0370995	-1.57854	0	DOWN
6030408B16Rik	ENSMUSG00000075408	-23.5063	-0.670998	0.0285454	-1.59217	0	DOWN
Litaf	ENSMUSG00000022500	-19.5581	-0.680953	0.034817	-1.6032	0	DOWN
Mgst1	ENSMUSG00000008540	-18.9209	-0.683431	0.0361205	-1.60595	0	DOWN
Jund	ENSMUSG00000071076	-15.6578	-0.715658	0.0457062	-1.64223	0	DOWN
Thbd	ENSMUSG00000074743	-14.8181	-0.720613	0.0486305	-1.64788	0	DOWN
Sfrp1	ENSMUSG00000031548	-19.4598	-0.724191	0.0372147	-1.65197	0	DOWN
Mt2	ENSMUSG00000031762	-13.794	-0.724665	0.0525349	-1.65252	0	DOWN
Tsc22d2	ENSMUSG00000027806	-21.4175	-0.729557	0.0340636	-1.65813	0	DOWN
Gsn	ENSMUSG00000026879	-22.7651	-0.733034	0.0321999	-1.66213	0	DOWN
Crispld2	ENSMUSG00000031825	-28.1283	-0.734327	0.0261064	-1.66362	0	DOWN
H2-Q4	ENSMUSG00000035929	-21.5178	-0.743976	0.034575	-1.67479	0	DOWN
Dusp1	ENSMUSG00000024190	-15.0372	-0.757365	0.0503662	-1.6904	0	DOWN
Kdm6b	ENSMUSG00000018476	-18.2514	-0.757605	0.0415095	-1.69068	0	DOWN
Svep1	ENSMUSG00000028369	-24.5018	-0.758166	0.0309433	-1.69134	0	DOWN
Cst3	ENSMUSG00000027447	-19.156	-0.75853	0.0395976	-1.69177	0	DOWN
Trib1	ENSMUSG00000032501	-20.2015	-0.77093	0.0381621	-1.70637	0	DOWN
Eln	ENSMUSG00000029675	-17.079	-0.780646	0.045708	-1.7179	0	DOWN
AI607873	ENSMUSG00000073490	-23.7293	-0.806181	0.0339741	-1.74858	0	DOWN
Tnfaip2	ENSMUSG00000021281	-17.7655	-0.811286	0.0456664	-1.75478	0	DOWN
Lox	ENSMUSG00000024529	-23.7395	-0.814447	0.0343077	-1.75862	0	DOWN
Btg1	ENSMUSG00000036478	-19.519	-0.83605	0.0428327	-1.78516	0	DOWN
Pcolce	ENSMUSG00000029718	-20.3485	-0.855364	0.0420357	-1.80921	0	DOWN
Ccl11	ENSMUSG00000020676	-13.1955	-0.877014	0.0664633	-1.83657	0	DOWN
Serpine1	ENSMUSG00000037411	-14.5294	-0.877608	0.0604023	-1.83733	0	DOWN
Hp	ENSMUSG00000031722	-15.9241	-0.884526	0.0555465	-1.84616	0	DOWN
Mnda	ENSMUSG00000026536	-22.9495	-0.889627	0.0387645	-1.8527	0	DOWN
Ifi205	ENSMUSG00000054203	-23.5661	-0.903681	0.0383466	-1.87083	0	DOWN
Steap4	ENSMUSG00000012428	-28.5257	-0.903781	0.031683	-1.87096	0	DOWN
Sparcl1	ENSMUSG00000029309	-28.4942	-0.96148	0.0337431	-1.94731	0	DOWN
Cygb	ENSMUSG00000020810	-25.8658	-0.974617	0.0376798	-1.96512	0	DOWN
Trf	ENSMUSG00000032554	-18.7572	-0.980863	0.0522926	-1.97365	0	DOWN
Penk	ENSMUSG00000045573	-19.588	-0.984717	0.0502714	-1.97893	0	DOWN
Col15a1	ENSMUSG00000028339	-32.8723	-0.990041	0.0301178	-1.98624	0	DOWN
Sepp1	ENSMUSG00000064373	-28.3533	-0.990604	0.0349379	-1.98702	0	DOWN
Fam150b	ENSMUSG00000054204	-24.6422	-0.991097	0.0402196	-1.9877	0	DOWN
Slc10a6	ENSMUSG00000029321	-24.9562	-0.996466	0.0399285	-1.99511	0	DOWN
Zfp36	ENSMUSG00000044786	-20.4673	-1.00503	0.049104	-2.00698	0	DOWN
Col6a5	ENSMUSG00000091345	-25.9359	-1.0118	0.0390117	-2.01643	0	DOWN
Col4a2	ENSMUSG00000031503	-29.7819	-1.01326	0.0340226	-2.01846	0	DOWN
Smoc2	ENSMUSG00000023886	-26.1647	-1.03244	0.0394593	-2.04548	0	DOWN
Nop58	ENSMUSG00000026020	-28.2813	-1.04014	0.0367783	-2.05642	0	DOWN
Fbln1	ENSMUSG00000006369	-23.3074	-1.05056	0.045074	-2.07133	0	DOWN
Lpl	ENSMUSG00000015568	-21.874	-1.05597	0.048275	-2.07911	0	DOWN
Thbs1	ENSMUSG00000040152	-19.5992	-1.07361	0.0547783	-2.10469	0	DOWN
Abca8a	ENSMUSG00000041828	-34.635	-1.11184	0.0321015	-2.16121	0	DOWN
Inmt	ENSMUSG00000003477	-22.7157	-1.12774	0.0496461	-2.18517	0	DOWN
Hsd11b1	ENSMUSG00000016194	-29.1088	-1.14008	0.0391663	-2.20393	0	DOWN
Adamts4	ENSMUSG00000006403	-24.3162	-1.17097	0.048156	-2.25163	0	DOWN
Il6	ENSMUSG00000025746	-17.0224	-1.17349	0.0689381	-2.25557	0	DOWN
Gadd45g	ENSMUSG00000021453	-22.4331	-1.17536	0.0523942	-2.2585	0	DOWN
Apoe	ENSMUSG00000002985	-23.4011	-1.18707	0.0507272	-2.2769	0	DOWN
Gas1	ENSMUSG00000052957	-26.9837	-1.18917	0.0440698	-2.28021	0	DOWN
Gdf10	ENSMUSG00000021943	-34.2509	-1.19764	0.0349665	-2.29363	0	DOWN
Rbp1	ENSMUSG00000046402	-36.0888	-1.21235	0.0335935	-2.31715	0	DOWN
Mt1	ENSMUSG00000031765	-26.9082	-1.21484	0.0451477	-2.32115	0	DOWN
Cp	ENSMUSG00000003617	-34.341	-1.24821	0.0363474	-2.37546	0	DOWN
Dpep1	ENSMUSG00000019278	-30.6679	-1.30046	0.0424048	-2.46308	0	DOWN
Socs3	ENSMUSG00000053113	-25.9608	-1.42052	0.0547178	-2.67681	0	DOWN
Col4a1	ENSMUSG00000031502	-36.2269	-1.42537	0.0393456	-2.68583	0	DOWN
Gpx3	ENSMUSG00000018339	-25.2385	-1.44452	0.0572345	-2.72171	0	DOWN
Cxcl12	ENSMUSG00000061353	-40.6021	-1.47272	0.0362719	-2.77544	0	DOWN
Fabp4	ENSMUSG00000062515	-30.8734	-1.61513	0.0523146	-3.06339	0	DOWN
Igfbp7	ENSMUSG00000036256	-41.2033	-1.68992	0.0410142	-3.22639	0	DOWN
Mgp	ENSMUSG00000030218	-27.7207	-1.69433	0.0611217	-3.23627	0	DOWN
Fgl2	ENSMUSG00000039899	-34.2866	-1.76302	0.0514202	-3.39408	0	DOWN
Igf1	ENSMUSG00000020053	-37.8767	-1.78153	0.0470349	-3.4379	0	DOWN
Sult1e1	ENSMUSG00000029272	-34.8247	-1.82858	0.0525082	-3.55188	0	DOWN
