# Supplementary material for: Refining the adipose progenitor cell landscape in healthy and obese visceral adipose tissue using single-cell gene expression profiling
Source: Life Sci Alliance. 2019 Nov 25;2(6):e201900561. doi: 10.26508/lsa.201900561 (PMC6878222; doi:10.26508/lsa.201900561)
Supplement: Supplementary file 2 [file LSA-2019-00561_TableS2.xlsx]

## Sheet: Sheet1
Gene symbol	Gene ID	Score(d)	Numerator(r)	Denominator(s+s0)	Fold Change	q-value(%)	UP or DOWN in cluster 5 vs. cluster 1
Emp3	ENSMUSG00000040212	22.197	1.23562	0.0556659	2.35482	0	UP
Sparc	ENSMUSG00000018593	24.4306	1.19844	0.0490547	2.29491	0	UP
Cyr61	ENSMUSG00000028195	13.9211	1.18464	0.0850964	2.27307	0	UP
Anxa2	ENSMUSG00000032231	24.6881	1.15129	0.0466332	2.22112	0	UP
Tuba1a	ENSMUSG00000072235	17.4574	1.10518	0.0633075	2.15126	0	UP
Klf2	ENSMUSG00000055148	12.6347	1.01789	0.0805634	2.02496	0	UP
Prss23	ENSMUSG00000039405	18.2415	0.946694	0.0518979	1.92745	0	UP
S100a10	ENSMUSG00000041959	23.2637	0.925572	0.039786	1.89944	0	UP
Serpinh1	ENSMUSG00000070436	18.4134	0.908519	0.04934	1.87712	0	UP
Mfap5	ENSMUSG00000030116	22.4449	0.886053	0.0394767	1.84811	0	UP
Fos	ENSMUSG00000021250	9.07488	0.882448	0.0972407	1.8435	0	UP
Prkcdbp	ENSMUSG00000037060	17.9467	0.873426	0.0486678	1.83201	0	UP
Crip2	ENSMUSG00000006356	16.4341	0.863954	0.0525709	1.82002	0	UP
Anxa1	ENSMUSG00000024659	18.8494	0.857276	0.0454802	1.81161	0	UP
Ubc	ENSMUSG00000008348	16.3898	0.848721	0.0517835	1.8009	0	UP
S100a11	ENSMUSG00000027907	21.1737	0.84562	0.0399373	1.79704	0	UP
Efemp1	ENSMUSG00000020467	18.9057	0.836593	0.0442508	1.78583	0	UP
Actg1	ENSMUSG00000062825	19.1262	0.829291	0.0433589	1.77681	0	UP
Cd55	ENSMUSG00000026399	15.5408	0.814091	0.0523841	1.75819	0	UP
Tspo	ENSMUSG00000041736	16.6622	0.806055	0.0483762	1.74842	0	UP
Myl6	ENSMUSG00000090841	20.2963	0.796103	0.0392241	1.7364	0	UP
Stmn4	ENSMUSG00000022044	14.8252	0.791273	0.0533734	1.7306	0	UP
Dact2	ENSMUSG00000048826	12.3022	0.785262	0.0638309	1.72341	0	UP
Crip1	ENSMUSG00000006360	15.1916	0.78221	0.0514896	1.71976	0	UP
Fbn1	ENSMUSG00000027204	17.5408	0.778469	0.0443806	1.71531	0	UP
Fstl1	ENSMUSG00000022816	19.0107	0.77413	0.0407208	1.71016	0	UP
Calr	ENSMUSG00000003814	15.1072	0.772477	0.051133	1.7082	0	UP
Tagln2	ENSMUSG00000026547	15.2742	0.771725	0.0505246	1.70731	0	UP
Rhoa	ENSMUSG00000007815	18.7052	0.761455	0.0407082	1.6952	0	UP
Hspa5	ENSMUSG00000026864	12.4654	0.755508	0.0606083	1.68823	0	UP
Lgals1	ENSMUSG00000068220	16.8201	0.751778	0.0446952	1.68387	0	UP
Anxa3	ENSMUSG00000029484	16.2306	0.751322	0.0462905	1.68333	0	UP
Efhd1	ENSMUSG00000026255	15.9074	0.742709	0.0466894	1.67331	0	UP
Ugp2	ENSMUSG00000001891	15.3456	0.742204	0.0483661	1.67273	0	UP
Hsp90b1	ENSMUSG00000020048	15.0596	0.741216	0.0492187	1.67158	0	UP
Anxa5	ENSMUSG00000027712	14.1459	0.740881	0.0523744	1.6712	0	UP
Bgn	ENSMUSG00000031375	12.0571	0.740522	0.0614181	1.67078	0	UP
Atp5b	ENSMUSG00000025393	16.2996	0.74026	0.0454158	1.67048	0	UP
S100a16	ENSMUSG00000074457	16.7407	0.736044	0.0439674	1.6656	0	UP
Sdc2	ENSMUSG00000022261	14.5501	0.733207	0.0503919	1.66233	0	UP
Ubb	ENSMUSG00000019505	16.013	0.724551	0.0452476	1.65239	0	UP
Tuba1b	ENSMUSG00000023004	11.8878	0.722928	0.0608126	1.65053	0	UP
S100a6	ENSMUSG00000001025	21.9815	0.71538	0.0325446	1.64192	0	UP
Pla1a	ENSMUSG00000002847	16.0948	0.709815	0.044102	1.63559	0	UP
Pdia3	ENSMUSG00000027248	14.9867	0.708978	0.047307	1.63465	0	UP
Dbi	ENSMUSG00000026385	13.142	0.705154	0.0536564	1.63032	0	UP
Capns1	ENSMUSG00000001794	17.1791	0.704574	0.0410134	1.62966	0	UP
Cd81	ENSMUSG00000037706	16.6093	0.703549	0.0423586	1.62851	0	UP
Cfl1	ENSMUSG00000056201	17.1262	0.703338	0.041068	1.62827	0	UP
Lmna	ENSMUSG00000028063	14.6125	0.702213	0.0480558	1.627	0	UP
Marcks	ENSMUSG00000069662	14.3362	0.696545	0.0485863	1.62062	0	UP
Dbn1	ENSMUSG00000034675	14.7733	0.695185	0.0470568	1.61909	0	UP
Tpm4	ENSMUSG00000031799	14.4066	0.695119	0.0482502	1.61902	0	UP
Htra3	ENSMUSG00000029096	14.411	0.693258	0.0481063	1.61693	0	UP
Oaf	ENSMUSG00000032014	13.4498	0.691206	0.0513915	1.61463	0	UP
Pdia6	ENSMUSG00000020571	14.3799	0.690847	0.0480426	1.61423	0	UP
Laptm4a	ENSMUSG00000020585	17.4748	0.687276	0.0393295	1.61024	0	UP
Rcn3	ENSMUSG00000019539	14.6471	0.67917	0.046369	1.60122	0	UP
Myl12a	ENSMUSG00000024048	16.9355	0.678601	0.0400697	1.60059	0	UP
Uqcc2	ENSMUSG00000024208	15.1998	0.674495	0.0443753	1.59604	0	UP
H2-D1	ENSMUSG00000073411	15.6077	0.671121	0.0429993	1.59231	0	UP
Calm1	ENSMUSG00000001175	14.3425	0.670916	0.0467783	1.59208	0	UP
Gnas	ENSMUSG00000027523	19.588	0.667092	0.0340562	1.58787	0	UP
Fhl1	ENSMUSG00000023092	13.7506	0.662468	0.0481773	1.58279	0	UP
Gm8797	ENSMUSG00000103034	14.5033	0.661528	0.0456123	1.58176	0	UP
Pfn1	ENSMUSG00000018293	15.7	0.657769	0.041896	1.57764	0	UP
Basp1	ENSMUSG00000045763	12.3098	0.650371	0.0528338	1.56957	0	UP
Clic1	ENSMUSG00000007041	14.6361	0.650134	0.0444199	1.56931	0	UP
Ctsl	ENSMUSG00000021477	13.9911	0.646451	0.0462045	1.56531	0	UP
Manf	ENSMUSG00000032575	12.2538	0.645914	0.0527113	1.56473	0	UP
Rtn4	ENSMUSG00000020458	14.0808	0.641975	0.0455921	1.56046	0	UP
Cdc42	ENSMUSG00000006699	15.4536	0.641053	0.0414824	1.55947	0	UP
Atox1	ENSMUSG00000018585	13.4133	0.640705	0.0477663	1.55909	0	UP
Cd44	ENSMUSG00000005087	11.5867	0.639793	0.055218	1.55811	0	UP
Meg3	ENSMUSG00000021268	6.94985	0.639769	0.0920552	1.55808	0	UP
Vim	ENSMUSG00000026728	15.1728	0.638087	0.0420546	1.55626	0	UP
Tppp3	ENSMUSG00000014846	11.9522	0.633383	0.0529932	1.5512	0	UP
Duoxa1	ENSMUSG00000027224	12.6213	0.63281	0.0501383	1.55058	0	UP
Arf4	ENSMUSG00000021877	13.4815	0.631685	0.0468557	1.54937	0	UP
Ppia	ENSMUSG00000071866	18.3116	0.631234	0.0344718	1.54889	0	UP
Cd34	ENSMUSG00000016494	16.3205	0.63003	0.0386035	1.5476	0	UP
Txndc5	ENSMUSG00000038991	13.9193	0.628578	0.0451587	1.54604	0	UP
Hnrnpk	ENSMUSG00000021546	14.729	0.628089	0.0426431	1.54552	0	UP
Morf4l2	ENSMUSG00000031422	13.5646	0.621503	0.0458181	1.53848	0	UP
H2-K1	ENSMUSG00000061232	12.4729	0.620509	0.0497487	1.53742	0	UP
Ecm1	ENSMUSG00000028108	12.4041	0.619674	0.0499574	1.53653	0	UP
Aspn	ENSMUSG00000021388	8.20671	0.619526	0.0754902	1.53637	0	UP
Ostc	ENSMUSG00000041084	14.1033	0.617603	0.0437914	1.53432	0	UP
Jun	ENSMUSG00000052684	8.09602	0.615606	0.0760381	1.5322	0	UP
Klf6	ENSMUSG00000000078	9.00879	0.615517	0.0683241	1.53211	0	UP
Lum	ENSMUSG00000036446	10.1902	0.615061	0.060358	1.53162	0	UP
Arpc2	ENSMUSG00000006304	14.7433	0.61409	0.0416523	1.53059	0	UP
Ehd1	ENSMUSG00000024772	13.2597	0.613834	0.0462933	1.53032	0	UP
Gnb2	ENSMUSG00000029713	14.6298	0.61011	0.0417032	1.52638	0	UP
Gapdh	ENSMUSG00000057666	13.7695	0.60702	0.0440844	1.52311	0	UP
Tmed9	ENSMUSG00000058569	13.7889	0.601943	0.043654	1.51776	0	UP
Emilin2	ENSMUSG00000024053	12.95	0.601307	0.0464328	1.51709	0	UP
Serpinf1	ENSMUSG00000000753	11.8697	0.599632	0.0505179	1.51533	0	UP
Prdx1	ENSMUSG00000028691	13.9805	0.597077	0.0427077	1.51265	0	UP
Hpgd	ENSMUSG00000031613	9.73592	0.596998	0.0613191	1.51257	0	UP
Ckb	ENSMUSG00000001270	10.9118	0.595154	0.054542	1.51063	0	UP
Qpct	ENSMUSG00000024084	12.1628	0.595122	0.0489297	1.5106	0	UP
Rap1a	ENSMUSG00000068798	13.5128	0.592523	0.043849	1.50788	0	UP
Actb	ENSMUSG00000029580	11.18	0.590932	0.0528564	1.50622	0	UP
Ier2	ENSMUSG00000053560	9.71885	0.588902	0.0605938	1.5041	0	UP
Ppib	ENSMUSG00000032383	13.9462	0.587436	0.0421217	1.50257	0	UP
Fkbp1a	ENSMUSG00000032966	14.446	0.586413	0.0405935	1.50151	0	UP
Tmem59	ENSMUSG00000028618	13.1839	0.586289	0.04447	1.50138	0	UP
S100a1	ENSMUSG00000044080	11.6612	0.585662	0.0502232	1.50073	0	UP
S100a13	ENSMUSG00000042312	15.2187	0.585386	0.0384649	1.50044	0	UP
Mt1	ENSMUSG00000031765	-8.7072	-0.593309	0.06814	-1.5087	0	DOWN
Mt2	ENSMUSG00000031762	-8.43151	-0.629849	0.0747018	-1.5474	0	DOWN
