# Supplementary material for: Refining the adipose progenitor cell landscape in healthy and obese visceral adipose tissue using single-cell gene expression profiling
Source: Life Sci Alliance. 2019 Nov 25;2(6):e201900561. doi: 10.26508/lsa.201900561 (PMC6878222; doi:10.26508/lsa.201900561)
Supplement: Supplementary file 11 [file LSA-2019-00561_TableS6.xlsx]

## Sheet: cluster1
cluster1	Row	Gene symbol	Gene ID	Score(d)	Numerator(r)	Denominator(s+s0)	Fold Change	q-value(%)	UP or DOWN in group 2 vs. group 1 of Cluster 1
19	13727	Mt2	ENSMUSG00000031762	13.9978	1.02889	0.0735034	2.04045	0	UP
16	6113	Cebpb	ENSMUSG00000056501	14.3048	0.976524	0.0682655	1.96772	0	UP
23	1823	Has1	ENSMUSG00000003665	13.5439	0.976259	0.0720808	1.96736	0	UP
10	16689	Igfbp4	ENSMUSG00000017493	16.0389	0.957441	0.0596947	1.94186	0	UP
2	5513	Serping1	ENSMUSG00000023224	23.0084	0.942135	0.0409475	1.92137	0	UP
7	13715	Dpep1	ENSMUSG00000019278	17.2742	0.936409	0.0542084	1.91376	0	UP
1	12983	Dcn	ENSMUSG00000019929	24.6271	0.92391	0.037516	1.89725	0	UP
18	13728	Mt1	ENSMUSG00000031765	14.048	0.909186	0.06472	1.87799	0	UP
64	7310	Ptx3	ENSMUSG00000027832	9.96193	0.89768	0.0901111	1.86307	0	UP
35	16692	Socs3	ENSMUSG00000053113	11.7669	0.889989	0.075635	1.85316	0	UP
3	15968	Ubb	ENSMUSG00000019505	19.0038	0.85349	0.0449116	1.80687	0	UP
9	8558	Plpp3	ENSMUSG00000028517	16.4137	0.852184	0.0519191	1.80523	0	UP
4	17181	Ctsl	ENSMUSG00000021477	18.1438	0.786502	0.0433482	1.72489	0	UP
12	15217	Hspa8	ENSMUSG00000015656	15.6935	0.736919	0.0469569	1.66661	0	UP
53	8559	Id3	ENSMUSG00000007872	10.5362	0.734813	0.0697414	1.66418	0	UP
6	1810	H2-D1	ENSMUSG00000073411	17.6165	0.726484	0.0412389	1.6546	0	UP
63	3692	Nfkbia	ENSMUSG00000021025	10.0045	0.725683	0.0725357	1.65368	0	UP
11	13698	Cyba	ENSMUSG00000006519	15.8387	0.718806	0.0453831	1.64582	0	UP
20	4353	Serpine2	ENSMUSG00000026249	13.9746	0.701357	0.050188	1.62603	0	UP
50	6110	Procr	ENSMUSG00000027611	10.8447	0.687088	0.0633573	1.61003	0	UP
14	1817	Anxa1	ENSMUSG00000024659	15.3094	0.677465	0.0442515	1.59933	0	UP
26	3687	Arl4a	ENSMUSG00000047446	13.1858	0.664112	0.0503657	1.58459	0	UP
8	5515	Gsn	ENSMUSG00000026879	16.8656	0.664043	0.0393726	1.58452	0	UP
250	9227	Cxcl1	ENSMUSG00000029380	6.58424	0.659579	0.100175	1.57962	0	UP
41	12218	Tcf21	ENSMUSG00000045680	11.3304	0.656568	0.0579476	1.57633	0	UP
17	6667	Gm8797	ENSMUSG00000103034	14.2033	0.656033	0.0461886	1.57574	0	UP
22	3070	Sepp1	ENSMUSG00000064373	13.8668	0.647768	0.0467135	1.56674	0	UP
13	5033	Uap1	ENSMUSG00000026670	15.6179	0.647437	0.0414548	1.56638	0	UP
21	10653	C1rb	ENSMUSG00000098470	13.9096	0.645282	0.0463912	1.56404	0	UP
24	13724	Junb	ENSMUSG00000052837	13.4597	0.643658	0.0478211	1.56228	0	UP
28	9947	Ubc	ENSMUSG00000008348	12.8807	0.636471	0.0494127	1.55452	0	UP
99	1798	Cdkn1a	ENSMUSG00000023067	8.71201	0.635431	0.0729374	1.5534	0	UP
167	9226	Il6	ENSMUSG00000025746	7.44774	0.633629	0.0850768	1.55146	0	UP
5	14468	Itm2b	ENSMUSG00000022108	17.6278	0.631359	0.035816	1.54902	0	UP
31	1747	Qpct	ENSMUSG00000024084	12.4216	0.598633	0.048193	1.51428	0	UP
30	7305	Gstm1	ENSMUSG00000058135	12.7286	0.594226	0.0466842	1.50966	0	UP
15	6115	Cst3	ENSMUSG00000027447	14.5811	0.592416	0.040629	1.50777	0	UP
118	11414	Zfp36	ENSMUSG00000044786	8.40044	0.590287	0.0702686	1.50555	0	UP
5164	4363	Col3a1	ENSMUSG00000026043	-12.9174	-0.766266	0.0593207	-1.70086	0	DOWN
5168	3388	Meg3	ENSMUSG00000021268	-9.30113	-0.824957	0.0886942	-1.77148	0	DOWN
