# Supplementary material for: Refining the adipose progenitor cell landscape in healthy and obese visceral adipose tissue using single-cell gene expression profiling
Source: Life Sci Alliance. 2019 Nov 25;2(6):e201900561. doi: 10.26508/lsa.201900561 (PMC6878222; doi:10.26508/lsa.201900561)
Supplement: Supplementary file 14 [file LSA-2019-00561_TableS9.xlsx]

## Sheet: cluster5
cluster5	Row	Gene symbol	Gene ID	Score(d)	Numerator(r)	Denominator(s+s0)	Fold Change	q-value(%)	UP or DOWN in group 2 vs. group 1 of Cluster 5
3	3389	Fos	ENSMUSG00000021250	6.71179	0.726699	0.108272	1.65485	0	UP
64	6654	Morf4l2	ENSMUSG00000031422	-12.6222	-0.590242	0.0467622	-1.5055	0	DOWN
72	15175	Rexo2	ENSMUSG00000032026	-12.2501	-0.590845	0.0482317	-1.50613	0	DOWN
130	12973	Col6a1	ENSMUSG00000001119	-11.0124	-0.592688	0.0538202	-1.50805	0	DOWN
290	8557	Errfi1	ENSMUSG00000028967	-8.95196	-0.594358	0.0663942	-1.5098	0	DOWN
67	16681	Atp5g1	ENSMUSG00000006057	-12.462	-0.597198	0.0479216	-1.51278	0	DOWN
35	2692	Fstl1	ENSMUSG00000022816	-14.5273	-0.598515	0.0411994	-1.51416	0	DOWN
84	15957	Atox1	ENSMUSG00000018585	-11.7593	-0.599909	0.0510156	-1.51562	0	DOWN
66	16700	Actg1	ENSMUSG00000062825	-12.5395	-0.603917	0.0481613	-1.51984	0	DOWN
118	11400	Fxyd5	ENSMUSG00000009687	-11.1271	-0.605247	0.0543941	-1.52124	0	DOWN
85	6661	Slc25a5	ENSMUSG00000016319	-11.7508	-0.610746	0.0519748	-1.52705	0	DOWN
140	12975	Col6a2	ENSMUSG00000020241	-10.7985	-0.61124	0.0566043	-1.52757	0	DOWN
51	9952	Col1a2	ENSMUSG00000029661	-13.3014	-0.612777	0.0460687	-1.5292	0	DOWN
115	3063	Crip2	ENSMUSG00000006356	-11.2135	-0.613173	0.0546818	-1.52962	0	DOWN
100	9954	Actb	ENSMUSG00000029580	-11.4124	-0.615117	0.0538991	-1.53168	0	DOWN
114	17170	Vcan	ENSMUSG00000021614	-11.2218	-0.616056	0.0548984	-1.53268	0	DOWN
21	6676	Tmsb4x	ENSMUSG00000049775	-17.1647	-0.616165	0.0358972	-1.53279	0	DOWN
393	12205	Sgk1	ENSMUSG00000019970	-8.10748	-0.616866	0.0760861	-1.53354	0	DOWN
235	15205	Gpx1	ENSMUSG00000063856	-9.50389	-0.616971	0.0649178	-1.53365	0	DOWN
73	6095	Rrbp1	ENSMUSG00000027422	-12.2491	-0.617508	0.0504126	-1.53422	0	DOWN
95	14446	Loxl2	ENSMUSG00000034205	-11.5476	-0.617847	0.0535043	-1.53458	0	DOWN
147	15201	Manf	ENSMUSG00000032575	-10.6421	-0.623609	0.0585985	-1.54072	0	DOWN
55	9933	Ran	ENSMUSG00000029430	-12.9719	-0.623639	0.0480763	-1.54076	0	DOWN
82	7293	Lmna	ENSMUSG00000028063	-11.8297	-0.628472	0.0531265	-1.54593	0	DOWN
505	6113	Cebpb	ENSMUSG00000056501	-7.50389	-0.634925	0.0846128	-1.55286	0	DOWN
68	5023	Tagln2	ENSMUSG00000026547	-12.4484	-0.635545	0.0510542	-1.55352	0	DOWN
83	10686	Emp1	ENSMUSG00000030208	-11.812	-0.635643	0.0538131	-1.55363	0	DOWN
190	5511	Hspa5	ENSMUSG00000026864	-9.96765	-0.636654	0.0638721	-1.55472	0	DOWN
76	13720	Tppp3	ENSMUSG00000014846	-12.1239	-0.637772	0.0526047	-1.55592	0	DOWN
39	7297	S100a16	ENSMUSG00000074457	-13.9655	-0.645677	0.0462336	-1.56447	0	DOWN
304	7912	Eif4e	ENSMUSG00000028156	-8.83321	-0.645786	0.0731089	-1.56459	0	DOWN
91	6675	Timp1	ENSMUSG00000001131	-11.587	-0.654752	0.0565074	-1.57435	0	DOWN
57	2673	Tspo	ENSMUSG00000041736	-12.9334	-0.655691	0.0506974	-1.57537	0	DOWN
111	12181	Ucp2	ENSMUSG00000033685	-11.2385	-0.660445	0.0587664	-1.58057	0	DOWN
249	3693	Ifrd1	ENSMUSG00000001627	-9.39502	-0.66498	0.0707801	-1.58555	0	DOWN
97	9225	Igfbp7	ENSMUSG00000036256	-11.4693	-0.673108	0.0586879	-1.5945	0	DOWN
46	15200	Rps27l	ENSMUSG00000036781	-13.4953	-0.673866	0.0499335	-1.59534	0	DOWN
170	10668	Bhlhe40	ENSMUSG00000030103	-10.2659	-0.673974	0.0656518	-1.59546	0	DOWN
44	15974	Sparc	ENSMUSG00000018593	-13.5386	-0.677496	0.0500419	-1.59936	0	DOWN
449	3692	Nfkbia	ENSMUSG00000021025	-7.77683	-0.679352	0.0873559	-1.60142	0	DOWN
23	15956	Pfn1	ENSMUSG00000018293	-16.7244	-0.685369	0.0409801	-1.60811	0	DOWN
543	9224	Cxcl2	ENSMUSG00000058427	-7.36374	-0.686544	0.093233	-1.60942	0	DOWN
50	12220	Serpinh1	ENSMUSG00000070436	-13.3716	-0.688064	0.051457	-1.61112	0	DOWN
18	7308	S100a10	ENSMUSG00000041959	-18.2264	-0.688465	0.0377729	-1.61157	0	DOWN
19	1788	Cfl1	ENSMUSG00000056201	-17.7713	-0.704894	0.0396647	-1.63003	0	DOWN
29	7908	Sec61b	ENSMUSG00000053317	-15.4985	-0.708104	0.0456887	-1.63366	0	DOWN
113	7907	Nfkb1	ENSMUSG00000028163	-11.2246	-0.721437	0.0642726	-1.64882	0	DOWN
144	5514	Tnfaip6	ENSMUSG00000053475	-10.6936	-0.722124	0.0675289	-1.64961	0	DOWN
202	15958	Gas7	ENSMUSG00000033066	-9.83971	-0.723418	0.0735202	-1.65109	0	DOWN
86	4363	Col3a1	ENSMUSG00000026043	-11.7192	-0.745606	0.0636227	-1.67668	0	DOWN
389	1823	Has1	ENSMUSG00000003665	-8.13335	-0.7492	0.0921146	-1.68086	0	DOWN
305	9948	Serpine1	ENSMUSG00000037411	-8.83259	-0.757465	0.085758	-1.69052	0	DOWN
45	4356	Dbi	ENSMUSG00000026385	-13.5017	-0.758291	0.0561624	-1.69149	0	DOWN
142	5509	Thbs1	ENSMUSG00000040152	-10.7561	-0.765861	0.0712026	-1.70038	0	DOWN
22	15216	Anxa2	ENSMUSG00000032231	-16.8824	-0.773136	0.0457955	-1.70898	0	DOWN
52	6671	Bgn	ENSMUSG00000031375	-13.2285	-0.773957	0.0585066	-1.70995	0	DOWN
27	13700	Tpm4	ENSMUSG00000031799	-15.7278	-0.790217	0.0502432	-1.72933	0	DOWN
26	3073	Crip1	ENSMUSG00000006360	-15.8132	-0.798575	0.0505007	-1.73938	0	DOWN
30	8552	Sh3bgrl3	ENSMUSG00000028843	-15.3483	-0.825544	0.0537873	-1.7722	0	DOWN
28	7294	Anxa5	ENSMUSG00000027712	-15.5548	-0.841224	0.0540814	-1.79157	0	DOWN
17	3074	Lgals1	ENSMUSG00000068220	-20.5208	-0.872397	0.0425128	-1.8307	0	DOWN
32	5508	Cd44	ENSMUSG00000005087	-15.2421	-0.95832	0.0628733	-1.94305	0	DOWN
74	7303	Postn	ENSMUSG00000027750	-12.2004	-1.0074	0.0825707	-2.01028	0	DOWN
78	9227	Cxcl1	ENSMUSG00000029380	-12.0713	-1.31872	0.109245	-2.49445	0	DOWN
36	16702	Ccl7	ENSMUSG00000035373	-14.3601	-1.45128	0.101064	-2.73451	0	DOWN
43	16703	Ccl2	ENSMUSG00000035385	-13.7309	-1.78088	0.129698	-3.43635	0	DOWN
