# Supplementary material for: Refining the adipose progenitor cell landscape in healthy and obese visceral adipose tissue using single-cell gene expression profiling
Source: Life Sci Alliance. 2019 Nov 25;2(6):e201900561. doi: 10.26508/lsa.201900561 (PMC6878222; doi:10.26508/lsa.201900561)
Supplement: Supplementary file 15 [file LSA-2019-00561_TableS10.xlsx]

## Sheet: cluster6
cluster6	Row	Gene symbol	Gene ID	Score(d)	Numerator(r)	Denominator(s+s0)	Fold Change	q-value(%)	UP or DOWN in group 2 vs. group 1 of Cluster 6
1	14448	Col5a3	ENSMUSG00000004098	16.9444	1.1408	0.0673261	2.20503	0	UP
13	16701	Ccl11	ENSMUSG00000020676	9.90625	1.10231	0.111274	2.14698	0	UP
2	4363	Col3a1	ENSMUSG00000026043	12.8555	0.962184	0.0748461	1.94826	0	UP
12	13726	Lpl	ENSMUSG00000015568	9.93075	0.948782	0.0955398	1.93024	0	UP
7	12974	Col4a1	ENSMUSG00000031502	10.7346	0.772525	0.071966	1.70826	0	UP
6	12967	Col4a2	ENSMUSG00000031503	10.7546	0.742011	0.0689947	1.67251	0	UP
3	7297	S100a16	ENSMUSG00000074457	12.4097	0.732995	0.0590664	1.66209	0	UP
8	4347	Col6a3	ENSMUSG00000048126	10.577	0.730294	0.0690453	1.65898	0	UP
41	13714	Smpd3	ENSMUSG00000031906	7.57753	0.729486	0.0962696	1.65805	0	UP
121	5509	Thbs1	ENSMUSG00000040152	5.97061	0.725004	0.121429	1.65291	0	UP
5	12975	Col6a2	ENSMUSG00000020241	11.2637	0.712464	0.0632533	1.6386	0	UP
4	12220	Serpinh1	ENSMUSG00000070436	11.6737	0.671626	0.0575334	1.59287	0	UP
15	2691	Tuba1b	ENSMUSG00000023004	9.3043	0.669028	0.0719053	1.59	0	UP
11	12973	Col6a1	ENSMUSG00000001119	10.334	0.633184	0.0612722	1.55098	0	UP
40	2688	Tuba1a	ENSMUSG00000072235	7.58497	0.627809	0.0827702	1.54522	0	UP
16	15162	Thy1	ENSMUSG00000032011	9.22805	0.600786	0.0651044	1.51654	0	UP
42	1816	Tubb5	ENSMUSG00000001525	7.51991	0.595788	0.0792281	1.5113	0	UP
10	1686	Nrep	ENSMUSG00000042834	10.3689	0.588592	0.0567649	1.50378	0	UP
14	8521	Srm	ENSMUSG00000006442	9.63975	0.587647	0.0609609	1.50279	0	UP
5889	12970	Sfrp1	ENSMUSG00000031548	-7.35282	-0.587573	0.0799113	-1.50272	0	DOWN
5881	3379	Ckb	ENSMUSG00000001270	-8.28321	-0.588859	0.0710907	-1.50406	0	DOWN
5882	7305	Gstm1	ENSMUSG00000058135	-8.18858	-0.631698	0.0771437	-1.54939	0	DOWN
5888	7920	Klf4	ENSMUSG00000003032	-7.44649	-0.655497	0.0880277	-1.57516	0	DOWN
5865	14413	Itgbl1	ENSMUSG00000032925	-12.5172	-0.693643	0.0554154	-1.61736	0	DOWN
5884	12216	Ctgf	ENSMUSG00000019997	-7.9655	-0.710644	0.0892152	-1.63653	0	DOWN
5872	14465	Mustn1	ENSMUSG00000042485	-10.3118	-0.7295	0.0707445	-1.65806	0	DOWN
5873	6115	Cst3	ENSMUSG00000027447	-10.059	-0.740272	0.0735934	-1.67049	0	DOWN
5876	6671	Bgn	ENSMUSG00000031375	-9.48587	-0.747649	0.0788172	-1.67906	0	DOWN
5874	10682	Cd9	ENSMUSG00000030342	-9.8555	-0.755708	0.0766788	-1.68846	0	DOWN
5871	8553	Nbl1	ENSMUSG00000041120	-10.554	-0.771281	0.0730797	-1.70678	0	DOWN
5863	6068	Pmepa1	ENSMUSG00000038400	-12.9776	-0.80258	0.0618436	-1.74422	0	DOWN
5879	17180	Gas1	ENSMUSG00000052957	-8.67091	-0.803148	0.0926255	-1.7449	0	DOWN
5861	4990	Kcnk2	ENSMUSG00000037624	-13.7489	-0.831125	0.0604505	-1.77907	0	DOWN
5866	5011	Cfh	ENSMUSG00000026365	-12.4016	-0.859977	0.0693441	-1.81501	0	DOWN
5868	15197	Rbp1	ENSMUSG00000046402	-11.3537	-0.895565	0.0788785	-1.86034	0	DOWN
5869	2675	Col8a1	ENSMUSG00000068196	-11.0768	-0.905868	0.0817808	-1.87367	0	DOWN
5867	1830	Pi16	ENSMUSG00000024011	-11.4282	-0.968626	0.0847577	-1.95698	0	DOWN
5870	3068	Maff	ENSMUSG00000042622	-10.7225	-0.996946	0.0929771	-1.99577	0	DOWN
5859	2682	Fbln1	ENSMUSG00000006369	-14.445	-1.32131	0.0914718	-2.49894	0	DOWN
5864	9951	Eln	ENSMUSG00000029675	-12.8987	-1.32897	0.103032	-2.51224	0	DOWN
5860	15970	Mfap4	ENSMUSG00000042436	-13.9979	-1.41554	0.101125	-2.6676	0	DOWN
5858	15208	Cilp	ENSMUSG00000042254	-19.0733	-1.71783	0.0900649	-3.28942	0	DOWN
5862	10695	Mgp	ENSMUSG00000030218	-13.2233	-1.72914	0.130765	-3.3153	0	DOWN
