# Supplementary material for: Refining the adipose progenitor cell landscape in healthy and obese visceral adipose tissue using single-cell gene expression profiling
Source: Life Sci Alliance. 2019 Nov 25;2(6):e201900561. doi: 10.26508/lsa.201900561 (PMC6878222; doi:10.26508/lsa.201900561)
Supplement: Supplementary file 16 [file LSA-2019-00561_TableS11.xlsx]

## Sheet: Sheet1
Gene symbol	Description of gene/signaling	Related figures	Reference
Cd55	human adipose-derived stem cell (ASC) marker	Figure 2C	Gronthos, S. et al. Surface protein characterization of human adipose tissue-derived stromal cells. Journal of cellular physiology 189, 54-63, doi:10.1002/jcp.1138 (2001).
Cd34	human and mouse ASC marker	Figure 2C	De Francesco, F. et al. Human CD34/CD90 ASCs are capable of growing as sphere clusters, producing high levels of VEGF and forming capillaries. PLoS One 4, e6537, doi:10.1371/journal.pone.0006537 (2009).; Gronthos, S. et al. Surface protein characterization of human adipose tissue-derived stromal cells. Journal of cellular physiology 189, 54-63, doi:10.1002/jcp.1138 (2001).; Li, H. et al. Adipogen…
Fbn1	be downregulated during adipocyte differentiation	Figure 2C, Figure 2E, Figure 2F	Davis, M. R. et al. Expression of FBN1 during adipogenesis: Relevance to the lipodystrophy phenotype in Marfan syndrome and related conditions. Molecular genetics and metabolism 119, 174-185, doi:10.1016/j.ymgme.2016.06.009 (2016).
Anxa3	be downregulated during adipocyte differentiation	Figure 2C, Figure 2E	Watanabe, T. et al. Annexin A3 as a negative regulator of adipocyte differentiation. Journal of biochemistry 152, 355-363, doi:10.1093/jb/mvs084 (2012).
Mfap5	be downregulated during adipocyte differentiation	Figure 2C, Figure 2F	Vaittinen, M. et al. MFAP5 is related to obesity-associated adipose tissue and extracellular matrix remodeling and inflammation. Obesity 23, 1371-1378, doi:10.1002/oby.21103 (2015).
Timp2	be downregulated during adipocyte differentiation	Figure 2C	Ojima, K., Oe, M., Nakajima, I., Muroya, S. & Nishimura, T. Dynamics of protein secretion during adipocyte differentiation. FEBS open bio 6, 816-826, doi:10.1002/2211-5463.12091 (2016).
Fabp4	adipocyte marker	Figure 2D, Figure 2G	Moseti, D., Regassa, A. & Kim, W. K. Molecular Regulation of Adipogenesis and Potential Anti-Adipogenic Bioactive Molecules. Int J Mol Sci 17, doi:10.3390/ijms17010124 (2016).
Lpl	adipocyte marker	Figure 2D	Moseti, D., Regassa, A. & Kim, W. K. Molecular Regulation of Adipogenesis and Potential Anti-Adipogenic Bioactive Molecules. Int J Mol Sci 17, doi:10.3390/ijms17010124 (2016).
Wt1	preadipocyte marker	Figure 2D	Lee, K. Y. et al. Developmental and functional heterogeneity of white adipocytes within a single fat depot. The EMBO journal 38, doi:10.15252/embj.201899291 (2019).
Rbp1	preadipocyte marker	Figure 2D	Zizola, C. F. et al. Cellular retinol-binding protein type I (CRBP-I) regulates adipogenesis. Mol Cell Biol 30, 3412-3420, doi:10.1128/MCB.00014-10 (2010).
Igf1	regulates adipocyte differentiation, and be associated with adipocyte homeostasis	Figure 2D, Figure 2G	Chang, H. R., Kim, H. J., Xu, X. & Ferrante, A. W., Jr. Macrophage and adipocyte IGF1 maintain adipose tissue homeostasis during metabolic stresses. Obesity 24, 172-183, doi:10.1002/oby.21354 (2016).; Entingh-Pearsall, A. & Kahn, C. R. Differential roles of the insulin and insulin-like growth factor-I (IGF-I) receptors in response to insulin and IGF-I. The Journal of biological chemistry 279, 380…
Col4a1	be upregulated during adipocyte differentiation; increased expression in obese human adipose tissue	Figure 2D, Figure 4E, Table S10	Ojima, K., Oe, M., Nakajima, I., Muroya, S. & Nishimura, T. Dynamics of protein secretion during adipocyte differentiation. FEBS open bio 6, 816-826, doi:10.1002/2211-5463.12091 (2016).; Henegar, C. et al. Adipose tissue transcriptomic signature highlights the pathological relevance of extracellular matrix in human obesity. Genome biology 9, R14, doi:10.1186/gb-2008-9-1-r14 (2008).
Col4a2	be upregulated during adipocyte differentiation; increased expression in adipocytes from obese human adipose tissue	Figure 2D, Figure 4E, Table S10	Ojima, K., Oe, M., Nakajima, I., Muroya, S. & Nishimura, T. Dynamics of protein secretion during adipocyte differentiation. FEBS open bio 6, 816-826, doi:10.1002/2211-5463.12091 (2016).; Del Corno, M. et al. Transcriptome Profiles of Human Visceral Adipocytes in Obesity and Colorectal Cancer Unravel the Effects of Body Mass Index and Polyunsaturated Fatty Acids on Genes and Biological Processes R…
Sult1e1	promotes adipocyte differentiation	Figure 2D, Figure 2G	Ihunnah, C. A. et al. Estrogen sulfotransferase/SULT1E1 promotes human adipogenesis. Mol Cell Biol 34, 1682-1694, doi:10.1128/MCB.01147-13 (2014).
Sparc	negatively regulates adipocyte differentiation	Figure 2E	Nie, J. & Sage, E. H. SPARC functions as an inhibitor of adipogenesis. Journal of cell communication and signaling 3, 247-254, doi:10.1007/s12079-009-0064-4 (2009).; Nie, J. & Sage, E. H. SPARC inhibits adipogenesis by its enhancement of beta-catenin signaling. The Journal of biological chemistry 284, 1279-1290, doi:10.1074/jbc.M808285200 (2009).
Cyr61	negatively regulates adipocyte differentiation	Figure 2E	Yang, Y. et al. Cysteine-rich protein 61 regulates adipocyte differentiation from mesenchymal stem cells through mammalian target of rapamycin complex 1 and canonical Wnt signaling. FASEB journal : official publication of the Federation of American Societies for Experimental Biology, fj201700830RR, doi:10.1096/fj.201700830RR (2018).
Klf2	negatively regulates adipocyte differentiation	Figure 2E, Figure 4C, Table S8	Banerjee, S. S. et al. The Kruppel-like factor KLF2 inhibits peroxisome proliferator-activated receptor-gamma expression and adipogenesis. The Journal of biological chemistry 278, 2581-2584, doi:10.1074/jbc.M210859200 (2003).
Fstl1	be downregulated during adipocyte differentiation	Figure 2E, Figure 2F	Wu, Y., Zhou, S. & Smas, C. M. Downregulated expression of the secreted glycoprotein follistatin-like 1 (Fstl1) is a robust hallmark of preadipocyte to adipocyte conversion. Mechanisms of development 127, 183-202, doi:10.1016/j.mod.2009.12.003 (2010).
Cfl1	be downregulated during adipocyte differentiation	Figure 2E	Kamal, A. H. et al. Investigation of adipocyte proteome during the differentiation of brown preadipocytes. Journal of proteomics 94, 327-336, doi:10.1016/j.jprot.2013.10.005 (2013).
Mt1	be upregulated during adipocyte differentiation	Figure 2E	Kadota, Y. et al. Metallothioneins regulate the adipogenic differentiation of 3T3-L1 cells via the insulin signaling pathway. PLoS One 12, e0176070, doi:10.1371/journal.pone.0176070 (2017).
Mt2	be upregulated during adipocyte differentiation	Figure 2E	Kadota, Y. et al. Metallothioneins regulate the adipogenic differentiation of 3T3-L1 cells via the insulin signaling pathway. PLoS One 12, e0176070, doi:10.1371/journal.pone.0176070 (2017).
Rho signaling	negatively regulates adipocyte differentiation	Figure S5A, Figure S5B, Figure 4G	Sordella, R., Jiang, W., Chen, G. C., Curto, M. & Settleman, J. Modulation of Rho GTPase signaling regulates a switch between adipogenesis and myogenesis. Cell 113, 147-158 (2003).; Zhao, L., Yang, G. & Zhao, X. Rho-associated protein kinases play an important role in the differentiation of rat adipose-derived stromal cells into cardiomyocytes in vitro. PLoS One 9, e115191, doi:10.1371/journal.po…
ILK signaling	negatively regulates adipocyte differentiation	Figure S5A, Figure S5B, Figure 4G	Nie, J. & Sage, E. H. SPARC functions as an inhibitor of adipogenesis. Journal of cell communication and signaling 3, 247-254, doi:10.1007/s12079-009-0064-4 (2009).; Nie, J. & Sage, E. H. SPARC inhibits adipogenesis by its enhancement of beta-catenin signaling. The Journal of biological chemistry 284, 1279-1290, doi:10.1074/jbc.M808285200 (2009).
Meg3	a long non-coding RNA that inhibits human adipocyte differentiation	Figure 2F, Figure 4A, Figure 4C, Table S6, Table S8	Li, Z. et al. Long non-coding RNA MEG3 inhibits adipogenesis and promotes osteogenesis of human adipose-derived mesenchymal stem cells via miR-140-5p. Molecular and cellular biochemistry 433, 51-60, doi:10.1007/s11010-017-3015-z (2017).
Thy1	be downregulated during adipocyte differentiation	Figure 2F	Woeller, C. F. et al. Thy1 (CD90) controls adipogenesis by regulating activity of the Src family kinase, Fyn. FASEB journal : official publication of the Federation of American Societies for Experimental Biology 29, 920-931, doi:10.1096/fj.14-257121 (2015).
Col6a2	be downregulated during adipocyte differentiation	Figure 2F	Ojima, K., Oe, M., Nakajima, I., Muroya, S. & Nishimura, T. Dynamics of protein secretion during adipocyte differentiation. FEBS open bio 6, 816-826, doi:10.1002/2211-5463.12091 (2016).
Apoe	adipocyte marker	Figure 2G	Huang, Z. H., Reardon, C. A. & Mazzone, T. Endogenous ApoE expression modulates adipocyte triglyceride content and turnover. Diabetes 55, 3394-3402, doi:10.2337/db06-0354 (2006).
Jun	be associated with adipocyte function	Figure 2G	Rauscher, F. J., 3rd, Voulalas, P. J., Franza, B. R., Jr. & Curran, T. Fos and Jun bind cooperatively to the AP-1 site: reconstitution in vitro. Genes & development 2, 1687-1699 (1988).
Fos	be associated with adipocyte function	Figure 2G	Distel, R. J., Ro, H. S., Rosen, B. S., Groves, D. L. & Spiegelman, B. M. Nucleoprotein complexes that regulate gene expression in adipocyte differentiation: direct participation of c-fos. Cell 49, 835-844 (1987).; Rauscher, F. J., 3rd, Voulalas, P. J., Franza, B. R., Jr. & Curran, T. Fos and Jun bind cooperatively to the AP-1 site: reconstitution in vitro. Genes & development 2, 1687-1699 (1988).
Trf	be upregulated during adipocyte differentiation	Figure 2G	Moreno-Navarrete, J. M., Ortega, F., Moreno, M., Ricart, W. & Fernandez-Real, J. M. Fine-tuned iron availability is essential to achieve optimal adipocyte differentiation and mitochondrial biogenesis. Diabetologia 57, 1957-1967, doi:10.1007/s00125-014-3298-5 (2014).
Aryl signaling	be associated with adipocyte function	Figure S5C	Baker, N. A. et al. Effects of Adipocyte Aryl Hydrocarbon Receptor Deficiency on PCB-Induced Disruption of Glucose Homeostasis in Lean and Obese Mice. Environmental health perspectives 123, 944-950, doi:10.1289/ehp.1408594 (2015).
LXR/RXR signaling	be associated with adipocyte function	Figure S5C	Laurencikiene, J. & Ryden, M. Liver X receptors and fat cell metabolism. International journal of obesity 36, 1494-1502, doi:10.1038/ijo.2012.21 (2012).; Metzger, D. et al. Functional role of RXRs and PPARgamma in mature adipocytes. Prostaglandins, leukotrienes, and essential fatty acids 73, 51-58, doi:10.1016/j.plefa.2005.04.007 (2005).
Col3a1	increased expression in obese mouse adipose tissue	Figure 4A, Figure 4B, Figure 4D, Figure 4E, Table S6, Table S7, Table S9, Table S10	Marcelin, G. et al. A PDGFRalpha-Mediated Switch toward CD9(high) Adipocyte Progenitors Controls Obesity-Induced Adipose Tissue Fibrosis. Cell Metab 25, 673-685, doi:10.1016/j.cmet.2017.01.010 (2017).
Postn	increased expression in obese mouse adipose tissue; associated with high-fat induced mouse adipose tissue expansion; associated with obesity induced inflammation and fibrosis in mouse adipose tissue	Figure 4D, Table S9	Graja, A. et al. Loss of periostin occurs in aging adipose tissue of mice and its genetic ablation impairs adipose tissue lipid metabolism. Aging Cell 17, e12810, doi:10.1111/acel.12810 (2018).; Nakazeki, F. et al. Loss of periostin ameliorates adipose tissue inflammation and fibrosis in vivo. Sci Rep 8, 8553, doi:10.1038/s41598-018-27009-9 (2018).
Thbs1	increased expression in adipose tissue and elevated level in serum from obese human and obese mouse	Figure 4D, Figure 4E, Table S9, Table S10	Inoue, M. et al. Thrombospondin 1 mediates high-fat diet-induced muscle fibrosis and insulin resistance in male mice. Endocrinology 154, 4548-4559, doi:10.1210/en.2013-1587 (2013).; Varma, V. et al. Thrombospondin-1 is an adipokine associated with obesity, adipose inflammation, and insulin resistance. Diabetes 57, 432-439, doi:10.2337/db07-0840 (2008).; Ramis, J. M. et al. Carboxypeptidase E and …
Col6a1	increased expression in obese human adipose tissue	Figure 4D, Figure 4E, Table S9, Table S10	Spencer, M. et al. Adipose tissue macrophages in insulin-resistant subjects are associated with collagen VI and fibrosis and demonstrate alternative activation. Am J Physiol Endocrinol Metab 299, E1016-1027, doi:10.1152/ajpendo.00329.2010 (2010).
Col6a3	increased expression in obese human adipose tissue	Figure 4B, Figure 4E, Table S7, Table S10	Pasarica, M. et al. Adipose tissue collagen VI in obesity. The Journal of clinical endocrinology and metabolism 94, 5155-5162, doi:10.1210/jc.2009-0947 (2009).
Col1a1	increased expression in obese mouse adipose tissue	Figure 4B, Table S7	Adapala, V. J., Adedokun, S. A., Considine, R. V. & Ajuwon, K. M. Acute inflammation plays a limited role in the regulation of adipose tissue COL1A1 protein abundance. J Nutr Biochem 23, 567-572, doi:10.1016/j.jnutbio.2011.02.013 (2012).; Adapala, V. J., Ward, M. & Ajuwon, K. M. Adipose tissue biglycan as a potential anti-inflammatory target of sodium salicylate in mice fed a high fat diet. J Inf…
Bgn	increased expression in obese mouse adipose tissue	Figure 4C, Figure 4D, Table S8, Table S9	Adapala, V. J., Adedokun, S. A., Considine, R. V. & Ajuwon, K. M. Acute inflammation plays a limited role in the regulation of adipose tissue COL1A1 protein abundance. J Nutr Biochem 23, 567-572, doi:10.1016/j.jnutbio.2011.02.013 (2012).; Adapala, V. J., Ward, M. & Ajuwon, K. M. Adipose tissue biglycan as a potential anti-inflammatory target of sodium salicylate in mice fed a high fat diet. J Inf…
Eln	increased deposition in obese mouse adipose tissue	Figure 4C, Table S8	Martinez-Santibanez, G. et al. Obesity-induced remodeling of the adipose tissue elastin network is independent of the metalloelastase MMP-12. Adipocyte 4, 264-272, doi:10.1080/21623945.2015.1027848 (2015).
Cd44	associated with high fat diet induced inflammation, steatosis, and insulin resistance in mouse adipose tissue	Figure 4D, Table S9	Kang, H. S. et al. CD44 plays a critical role in regulating diet-induced adipose inflammation, hepatic steatosis, and insulin resistance. PLoS One 8, e58417, doi:10.1371/journal.pone.0058417 (2013).; Kodama, K. et al. Expression-based genome-wide association study links the receptor CD44 in adipose tissue with type 2 diabetes. Proc Natl Acad Sci U S A 109, 7049-7054, doi:10.1073/pnas.1114513109 (…
Klf4	regulates adipogenesis	Figure 4C, Table S8	Birsoy, K., Chen, Z. & Friedman, J. Transcriptional regulation of adipogenesis by KLF4. Cell Metab 7, 339-347, doi:10.1016/j.cmet.2008.02.001 (2008).; Eisenstein, A. et al. An adenosine receptor-Kruppel-like factor 4 protein axis inhibits adipogenesis. The Journal of biological chemistry 289, 21071-21081, doi:10.1074/jbc.M114.566406 (2014).
Lgals1	regulates adipogenesis and lipogenesis	Figure 4D, Table S9	Mukherjee, R., Kim, S. W., Park, T., Choi, M. S. & Yun, J. W. Targeted inhibition of galectin 1 by thiodigalactoside dramatically reduces body weight gain in diet-induced obese rats. International journal of obesity 39, 1349-1358, doi:10.1038/ijo.2015.74 (2015).
S100a16	be upregulated during adipocyte differentiation; promotes adipogenesis; increased expression in obese mouse adipose tissue	Figure 4D, Figure 4E, Table S9, Table S10	Liu, Y. et al. Identification of S100A16 as a novel adipogenesis promoting factor in 3T3-L1 cells. Endocrinology 152, 903-911, doi:10.1210/en.2010-1059 (2011).
Mgp	be upregulated during adipocyte differentiation	Figure 4C, Table S8	Mutch, D. M., Rouault, C., Keophiphath, M., Lacasa, D. & Clement, K. Using gene expression to predict the secretome of differentiating human preadipocytes. International journal of obesity 33, 354-363, doi:10.1038/ijo.2009.3 (2009).
