# Supplementary material for: Refining the adipose progenitor cell landscape in healthy and obese visceral adipose tissue using single-cell gene expression profiling
Source: Life Sci Alliance. 2019 Nov 25;2(6):e201900561. doi: 10.26508/lsa.201900561 (PMC6878222; doi:10.26508/lsa.201900561)
Supplement: Supplementary file 17 [file LSA-2019-00561_TableS12.xlsx]

## Sheet: Sheet1
Gene	Forward primer (5' to 3')	Reverse primer (5' to 3')
Tuba1b	GCACTCTGATTGTGCCTTCA	TAAGGCGGTTAAGGTTGGTG
Cd55	CGCCACAGCTGCTCAATTAAC	GCAGTCTCCGCGTACAGTT
Cd34	CAGGAGAAAGGCTGGGTGAA	CCACCACATGTTGTCTTGCTG
Fbn1	CGAGCCGCTAGTCCAGACA	CTGTCCTGATGCAGAGAGGTC
Anxa3	TGGCCTCTATCTGGGTTGGA	TTCCGGATAGCTTCGGCATC
Mfap5	ACGACCCTAATCTGGTGAACG	GGTCATCTGTGGAAGGTGTGAT
Timp2	TGCAGACGTAGTGATCAGAGC	CCTCTTGATGGGGTTGCCAT
Efhd1	TTCCGGGAGTTCCTGCTCATT	AGGGCGACATCAATCTCGGA
Sbsn	AACCAGCTGCTGAATGGGTC	TGGTGTGACAACCGGAACAT
Sema3c	ATCTGGCAAAGGACGATGCT	ACATGGGTTCACTCAGCCAT
Pi16	GAACTCTCTCTGTGAGCCCAT	AGAGGTTGCTAGGGATGGAGT
Ifi27l2a	AATCAGCAGGCCCGTCAA	ACGGGGTGTATCTTCAACTAGA
Sfrp2	CCTTTGTAAAAATGACTTCGCACTG	TTGAGCCACAGCACGGATTT
Fabp4	TGAAATCACCGCAGACGACA	ACACATTCCACCACCAGCTT
Lpl	ATCGGGCCCAGCAACATTAT	ACTCCTCCTCCATCCAGTTGA
Igf1	TCTGCCTCTGTGACTTCTTGA	TAGCCTGTGGGCTTGTTGAA
Col4a1	TCATTAGCAGGTGTGCGGTT	GTTAGGGCACTGCGGAATCT
Col4a2	CAGCCAGGTTGCATTGAAGG	AAAGCCCTTGAGCCCTTGTT
Sult1e1	ATCGTGCTGCCATTCGAAGA	TGGTGTACTGTCCAGATGTTCC
Cxcl12	AGATTGTTGCACGGCTGAAGA	ACTGGAAAGTCCTTTGGGCT
Fgl2	ACGTGGACAACAAAGTGGCA	TAGATGTTGAACCGGCTGTGA
Gpx3	TTTCCTGAAGAACTCCTGCCC	TTGACGTTGCTGACTGTGGT
Adamts4	TGGACAATGGTTATGGGCACT	AGCTGTGGACAATGGCTTGA
